# Supplementary material for: Missing Data in OHCA Registries: How Multiple Imputation Methods Affect Research Conclusions—Paper II
Source: J Clin Med. 2026 Jan 16;15(2):732. doi: 10.3390/jcm15020732 (PMC12842346; doi:10.3390/jcm15020732)
Supplement: Supplementary file 1 [file jcm-15-00732-s001.zip]

Archive with 1 entries (1 files):
- jcm-4077774-supplementary.pdf
